# Supplementary material for: Genomic Analysis of Amphioxus Reveals a Wide Range of Fragments Homologous to Viral Sequences
Source: Viruses. 2023 Mar 31;15(4):909. doi: 10.3390/v15040909 (PMC10145014; doi:10.3390/v15040909)
Supplement: Supplementary file 1 [file viruses-15-00909-s001.zip]

Archive with 1 entries (1 files):
- 909.pdf
